# Supplementary material for: Multiple submucosal tunneling endoscopic myotomies to address angulation in advanced sigmoid-type achalasia
Source: Gastroenterol Rep (Oxf). 2026 Feb 19;14:goaf103. doi: 10.1093/gastro/goaf103 (PMC13014363; doi:10.1093/gastro/goaf103)
Supplement: goaf103_Supplementary_Data [file goaf103_Supplementary_Data.zip]

Archive with 3 entries (3 files):
- Supplementary Video 1.mp4
- Supplementary Video 2.mp4
- Supplementary Video Legends.docx
